# Supplementary material for: Transcriptomic Profiling of Shoot Apical Meristem Aberrations in the Multi-Main-Stem Mutant (ms) of Brassica napus L
Source: Genes (Basel). 2023 Jul 3;14(7):1396. doi: 10.3390/genes14071396 (PMC10378962; doi:10.3390/genes14071396)
Supplement: Supplementary file 1 [file genes-14-01396-s001.zip]

Archive with 8 entries (8 files):
- supplemental figures 1-6.pdf
- Table S1.xlsx
- Table S2.xlsx
- Table S3.xlsx
- Table S4.xlsx
- Table S5.xlsx
- Table S6.xlsx
- Table S7.xls
