# Supplementary material for: Transcriptomic Profiling of Shoot Apical Meristem Aberrations in the Multi-Main-Stem Mutant (ms) of Brassica napus L
Source: Genes (Basel). 2023 Jul 3;14(7):1396. doi: 10.3390/genes14071396 (PMC10378962; doi:10.3390/genes14071396)
Supplement: Supplementary file 1 [file genes-14-01396-s001.zip › Table S1.xlsx]

## Sheet: primers
Supplemental Data 1. The compositions of MS medium.
Composition	Concentration (mg/L)
NH4NO3	1650
KNO3	1900
CaCl2·2H2O	440
MgSO4·7H2O	370
KH2PO4	170
KI	0.83
H3BO3	6.2
MnSO4·4H2O	22.3
ZnSO4·7H2O	8.6
Na2MoO4·2H2O	0.25
CuSO4·5H2O	0.025
CoCl2·6H2O	0.025
FeSO4·7H2O	27.8
Na2·EDTA·2H2O	37.3
Inositiol	100
Niacin	0.5
Pyridoxine hydrochloride	0.5
Thiamine hydrochloride	0.1
Glycine	2
sucrose	30000
Agar	10000
