# Supplementary material for: Transcriptomic Profiling of Shoot Apical Meristem Aberrations in the Multi-Main-Stem Mutant (ms) of Brassica napus L
Source: Genes (Basel). 2023 Jul 3;14(7):1396. doi: 10.3390/genes14071396 (PMC10378962; doi:10.3390/genes14071396)
Supplement: Supplementary file 1 [file genes-14-01396-s001.zip › Table S6.xlsx]

## Sheet: 15 DAG
Supplemental Data 6. The expression of CK signaling-related genes in the SAMs of ms mutant compared with WT at different DAG.
The highlight gene means this gene was differentially expressed between the ms mutant and WT (p value < 0.05, and |log2(fold change) | ≥ 1).
Gene_number	Gene_name	Description	log2(fc)	p-value
LOC106420240	IPT1	adenylate isopentenyltransferase 1	1.88674	0.108757
LOC106357101	IPT1	adenylate isopentenyltransferase 1	2.93569	0.404995
LOC106357100	IPT1	adenylate isopentenyltransferase 1	2.85607	0.438031
LOC106395095	IPT1	adenylate isopentenyltransferase 1	-0.604289	0.722224
LOC106446741	IPT2	tRNA dimethylallyltransferase 2-like	-0.128581	0.526542
LOC106365430	IPT3	adenylate isopentenyltransferase 3	-0.164971	0.634748
LOC106374178	IPT3	adenylate isopentenyltransferase 3	-0.0731984	0.824444
LOC106413713	IPT3	adenylate isopentenyltransferase 3	-0.0485479	0.870604
LOC106370472	IPT5	adenylate isopentenyltransferase 5	-1.9926	0.000447746
LOC106385487	IPT5	adenylate isopentenyltransferase 5	-0.577338	0.183425
LOC106345617	IPT7	adenylate isopentenyltransferase 7	-2.87411	0.293677
LOC106374850	IPT7	adenylate isopentenyltransferase 7	-1.37353	0.31023
LOC106356241	IPT7	adenylate isopentenyltransferase 7	0.588909	0.415966
LOC106355091	IPT7	adenylate isopentenyltransferase 7	0.250443	0.804806
LOC106356242	IPT7	adenylate isopentenyltransferase 7	0.115004	0.93034
LOC106379815	IPT8	adenylate isopentenyltransferase 8	-0.249072	0.394456
LOC106370918	IPT8	adenylate isopentenyltransferase 8	-0.664008	0.663036
LOC106380719	IPT9	tRNA dimethylallyltransferase 9-like	-0.137158	0.421738
LOC106434529	IPT9	tRNA dimethylallyltransferase 9-like	0.072971	0.774044
LOC106386723	IPT9	tRNA dimethylallyltransferase 9-like	0.0159789	0.977815
LOC106379214	AHP1	histidine-containing phosphotransfer protein 1-like	-0.223876	0.346169
LOC106394869	AHP1	histidine-containing phosphotransfer protein 1	0.0568686	0.881491
LOC106365846	AHP2	histidine-containing phosphotransfer protein 2-like	0.218674	0.30414
LOC106349118	AHP2	histidine-containing phosphotransfer protein 2	0.145691	0.618155
LOC106410262	AHP2	histidine-containing phosphotransfer protein 2	0.0949243	0.682277
LOC106399414	AHP2	histidine-containing phosphotransfer protein 2-like	0.0639245	0.898564
LOC106445952	AHP3	histidine-containing phosphotransfer protein 3-like	0.445175	0.0216446
LOC106444048	AHP4	histidine-containing phosphotransfer protein 4-like	-1.20144	0.00706059
LOC106356886	AHP6	histidine-containing phosphotransfer protein 6-like	-1.49122	0.205008
LOC106351471	AHP6	histidine-containing phosphotransfer protein 6	0.592135	0.804216
LOC106387001	AHP6	histidine-containing phosphotransfer protein 6	-0.136382	0.839376
LOC106451672	AHK1	histidine kinase 1-like	-0.116582	0.650317
LOC106358089	AHK3	histidine kinase 3-like	0.225909	0.198176
LOC106408066	AHK4	histidine kinase 4-like	-0.283064	0.587212
LOC106383257	AHK5	histidine kinase 5	1.54262	0.188898
LOC106386427	AHK5	histidine kinase 5-like	0.668492	0.19496
LOC106412560	AHK5	histidine kinase 5-like	-3.24282	0.393552
LOC106443070	AHK5	histidine kinase 5-like	-0.695286	0.700931
LOC106452072	ARR1	two-component response regulator ARR1-like	0.318417	0.0191142
LOC106401571	ARR1	two-component response regulator ARR1-like	0.325265	0.0209836
LOC106356389	ARR1	two-component response regulator ARR1-like	-0.0668561	0.803197
LOC106358153	ARR1	two-component response regulator ARR1-like	0.348391	0.0421458
LOC106440308	ARR2	two-component response regulator ARR2-like	0.258932	0.5058
LOC106376222	ARR2	two-component response regulator ARR2	0.103002	0.602399
LOC106360849	ARR2	two-component response regulator ARR2-like	0.0651338	0.823934
LOC106454297	ARR11	two-component response regulator ARR11-like	-0.0616475	0.6975
LOC106446689	ARR12	two-component response regulator ARR12-like	0.266027	0.31821
LOC106417752	ARR3	two-component response regulator ARR3	-0.479843	0.230515
LOC106362416	ARR4	two-component response regulator ARR4-like	-0.311405	0.0514835
LOC106350402	ARR4	two-component response regulator ARR4-like	0.346032	0.118052
LOC106350370	ARR4	two-component response regulator ARR4-like	0.335011	0.14229
LOC106453100	ARR4	two-component response regulator ARR4-like	-0.264347	0.265213
LOC106346524	ARR4	two-component response regulator ARR4-like	-0.158126	0.332158
LOC106346197	ARR4	two-component response regulator ARR4-like	-0.251826	0.343133
LOC106445259	ARR5	two-component response regulator ARR5-like	-7.26413	0.358726
LOC106362751	ARR5	two-component response regulator ARR5	0.218619	0.414158
LOC106399484	ARR5	two-component response regulator ARR5-like	0.933186	0.45949
LOC106449169	ARR5	two-component response regulator ARR5-like	-2.14236	0.518371
LOC106408933	ARR5	two-component response regulator ARR5	-0.0528754	0.84164
LOC106347864	ARR6	two-component response regulator ARR6	-0.0335865	0.911784
LOC106361968	ARR7	two-component response regulator ARR7-like	-0.370549	0.265757
LOC106401000	ARR7	two-component response regulator ARR7-like	-0.000290105	0.918767
LOC106394812	ARR8	two-component response regulator ARR8-like	1.15397	0.309105
LOC106443560	ARR8	two-component response regulator ARR8-like	0.232512	0.621921
LOC106394725	ARR8	two-component response regulator ARR8-like	0.125919	0.76282
LOC106352789	ARR8	two-component response regulator ARR8-like	-0.0324912	0.910961
LOC106454513	ARR8	two-component response regulator ARR8-like	0.0774151	0.91779
LOC106399318	ARR9	two-component response regulator ARR9-like	0.28117	0.37206
LOC106399966	ARR9	two-component response regulator ARR9-like	-8.39038	0.453304
LOC106449149	ARR9	two-component response regulator ARR9-like	0.153649	0.651781
LOC106445911	ARR9	two-component response regulator ARR9-like	-0.0947678	0.678175
LOC106356854	ARR9	two-component response regulator ARR9-like	-0.0530272	0.800949
LOC106385213	ARR15	two-component response regulator ARR15-like	0	1
LOC106385426	ARR16	two-component response regulator ARR16-like	-0.229231	0.440149
LOC106400332	ARR17	two-component response regulator ARR17-like	-9.87968	0.180937
LOC106449204	ARR17	two-component response regulator ARR17-like	0	1
LOC106417794	ARR18	two-component response regulator ARR18	0	1
LOC106407774	ARR18	two-component response regulator ARR18-like	0	1
LOC106449592	ARR21	putative two-component response regulator ARR21	6.12873	0.474688

## Sheet: 20 DAG
Supplemental Data 6. The expression of CK signaling-related genes in the SAMs of ms mutant compared with WT at different DAG.
The highlight gene means this gene was differentially expressed between the ms mutant and WT (p value < 0.05, and |log2(fold change) | ≥ 1).
Gene_number	Gene_name	Description	log2(fc)	p-value
LOC106395095	IPT1	adenylate isopentenyltransferase 1	-0.843557	0.338606
LOC106357100	IPT1	adenylate isopentenyltransferase 1	NA	0.446555
LOC106420240	IPT1	adenylate isopentenyltransferase 1	0.857332	0.690784
LOC106357101	IPT1	adenylate isopentenyltransferase 1	NA	1
LOC106446741	IPT2	tRNA dimethylallyltransferase 2-like	0.421789	0.303397
LOC106374178	IPT3	adenylate isopentenyltransferase 3	0.533834	0.720182
LOC106365430	IPT3	adenylate isopentenyltransferase 3	-0.0636005	0.760906
LOC106413713	IPT3	adenylate isopentenyltransferase 3	-0.151993	0.817069
LOC106370472	IPT5	adenylate isopentenyltransferase 5	NA	0.208262
LOC106385487	IPT5	adenylate isopentenyltransferase 5	1.23014	0.481913
LOC106356241	IPT7	adenylate isopentenyltransferase 7	-2.65784	0.0975478
LOC106345617	IPT7	adenylate isopentenyltransferase 7	NA	0.346189
LOC106374850	IPT7	adenylate isopentenyltransferase 7	NA	0.499152
LOC106356242	IPT7	adenylate isopentenyltransferase 7	-1.61417	0.57824
LOC106355091	IPT7	adenylate isopentenyltransferase 7	-1.59409	0.71078
LOC106370918	IPT8	adenylate isopentenyltransferase 8	-1.88361	0.121632
LOC106379815	IPT8	adenylate isopentenyltransferase 8	-0.334215	0.133384
LOC106395535	IPT8	adenylate isopentenyltransferase 8	NA	0.676409
LOC106377813	IPT8	adenylate isopentenyltransferase 8	NA	0.676409
LOC106444096	IPT8	adenylate isopentenyltransferase 8	NA	1
LOC106386723	IPT9	tRNA dimethylallyltransferase 9-like	0.554127	0.145182
LOC106380719	IPT9	tRNA dimethylallyltransferase 9-like	0.312106	0.405938
LOC106434529	IPT9	tRNA dimethylallyltransferase 9-like	0.654122	0.0174324
LOC106379214	AHP1	histidine-containing phosphotransfer protein 1-like	0.98433	0.194038
LOC106394869	AHP1	histidine-containing phosphotransfer protein 1	0.69254	0.452104
LOC106399414	AHP2	histidine-containing phosphotransfer protein 2-like	-0.0722368	0.533947
LOC106365846	AHP2	histidine-containing phosphotransfer protein 2-like	0.0162081	0.637831
LOC106410262	AHP2	histidine-containing phosphotransfer protein 2	0.0129141	0.69427
LOC106349118	AHP2	histidine-containing phosphotransfer protein 2	0.209722	0.919854
LOC106445952	AHP3	histidine-containing phosphotransfer protein 3-like	0.619281	0.152386
LOC106444048	AHP4	histidine-containing phosphotransfer protein 4-like	-0.974701	0.263801
LOC106387001	AHP6	histidine-containing phosphotransfer protein 6	NA	0.333733
LOC106351471	AHP6	histidine-containing phosphotransfer protein 6	NA	0.449253
LOC106356886	AHP6	histidine-containing phosphotransfer protein 6-like	1.07503	0.743956
LOC106451672	AHK1	histidine kinase 1-like	-0.172815	0.553915
LOC106358089	AHK3	histidine kinase 3-like	-0.0340599	0.30542
LOC106408066	AHK4	histidine kinase 4-like	0.396523	0.739355
LOC106361496	AHK5	histidine kinase 5-like	NA	0.309317
LOC106412560	AHK5	histidine kinase 5-like	NA	0.398117
LOC106383348	AHK5	histidine kinase 5-like	NA	0.446555
LOC106441411	AHK5	histidine kinase 5-like	NA	0.510109
LOC106383257	AHK5	histidine kinase 5	0.649957	0.534397
LOC106386427	AHK5	histidine kinase 5-like	0.452603	0.564738
LOC106443070	AHK5	histidine kinase 5-like	-2.02008	0.580663
LOC106372456	AHK5	histidine kinase 5	NA	1
LOC106358153	ARR1	two-component response regulator ARR1-like	0.617931	0.0814541
LOC106401571	ARR1	two-component response regulator ARR1-like	0.240513	0.647195
LOC106356389	ARR1	two-component response regulator ARR1-like	0.0893544	0.862657
LOC106452072	ARR1	two-component response regulator ARR1-like	0.14196	0.955137
LOC106360849	ARR2	two-component response regulator ARR2-like	0.536807	0.278533
LOC106440308	ARR2	two-component response regulator ARR2-like	-0.0912037	0.597381
LOC106376222	ARR2	two-component response regulator ARR2	0.251838	0.727328
LOC106454297	ARR11	two-component response regulator ARR11-like	-0.636306	0.0479224
LOC106446689	ARR12	two-component response regulator ARR12-like	0.257976	0.827299
LOC106417752	ARR3	two-component response regulator ARR3	2.34223	0.0407312
LOC106350370	ARR4	two-component response regulator ARR4-like	1.72506	9.29475e-08
LOC106362416	ARR4	two-component response regulator ARR4-like	1.82506	1.30394e-05
LOC106346524	ARR4	two-component response regulator ARR4-like	1.64006	3.82345e-05
LOC106453100	ARR4	two-component response regulator ARR4-like	1.93504	9.98933e-05
LOC106350402	ARR4	two-component response regulator ARR4-like	1.08979	0.00631092
LOC106346197	ARR4	two-component response regulator ARR4-like	1.39102	0.0224384
LOC106408933	ARR5	two-component response regulator ARR5	-0.264024	0.244801
LOC106362751	ARR5	two-component response regulator ARR5	-0.2532	0.251399
LOC106399484	ARR5	two-component response regulator ARR5-like	0.151732	0.991675
LOC106449169	ARR5	two-component response regulator ARR5-like	NA	1
LOC106445259	ARR5	two-component response regulator ARR5-like	NA	1
LOC106347864	ARR6	two-component response regulator ARR6	1.92614	8.85213e-07
LOC106401000	ARR7	two-component response regulator ARR7-like	0.872346	0.206368
LOC106361968	ARR7	two-component response regulator ARR7-like	1.01863	0.270285
LOC106352789	ARR8	two-component response regulator ARR8-like	1.16036	0.257191
LOC106394812	ARR8	two-component response regulator ARR8-like	2.60778	0.00290619
LOC106443560	ARR8	two-component response regulator ARR8-like	1.23719	0.0633892
LOC106454513	ARR8	two-component response regulator ARR8-like	2.31729	0.000139823
LOC106394725	ARR8	two-component response regulator ARR8-like	2.02838	0.00151716
LOC106399318	ARR9	two-component response regulator ARR9-like	0.740174	0.0682663
LOC106449149	ARR9	two-component response regulator ARR9-like	0.674692	0.127165
LOC106445911	ARR9	two-component response regulator ARR9-like	-0.0459068	0.648279
LOC106356854	ARR9	two-component response regulator ARR9-like	0.129953	0.956201
LOC106385213	ARR15	two-component response regulator ARR15-like	NA	1
LOC106385426	ARR16	two-component response regulator ARR16-like	1.30601	0.00973626
LOC106400332	ARR17	two-component response regulator ARR17-like	5.20251	0.00954768
LOC106449204	ARR17	two-component response regulator ARR17-like	2.38454	0.449268
LOC106417794	ARR18	two-component response regulator ARR18	NA	1
LOC106407774	ARR18	two-component response regulator ARR18-like	NA	1
LOC106449592	ARR21	putative two-component response regulator ARR21	NA	1

## Sheet: 25 DAG
Supplemental Data 6. The expression of CK signaling-related genes in the SAMs of ms mutant compared with WT at different DAG.
The highlight gene means this gene was differentially expressed between the ms mutant and WT (p value < 0.05, and |log2(fold change) | ≥ 1).
Gene_number	Gene_name	Description	log2(fc)	p-value
LOC106357100	IPT1	adenylate isopentenyltransferase 1	NA	0.407284
LOC106395095	IPT1	adenylate isopentenyltransferase 1	0.278762	0.863779
LOC106420240	IPT1	adenylate isopentenyltransferase 1	0.246396	0.87404
LOC106357101	IPT1	adenylate isopentenyltransferase 1	NA	1
LOC106446741	IPT2	tRNA dimethylallyltransferase 2-like	0.105955	0.817698
LOC106413713	IPT3	adenylate isopentenyltransferase 3	-1.35101	0.0593873
LOC106365430	IPT3	adenylate isopentenyltransferase 3	-0.832677	0.11021
LOC106374178	IPT3	adenylate isopentenyltransferase 3	-0.919038	0.149466
LOC106370472	IPT5	adenylate isopentenyltransferase 5	-1.53113	0.47755
LOC106385487	IPT5	adenylate isopentenyltransferase 5	-0.223469	0.691958
LOC106355091	IPT7	adenylate isopentenyltransferase 7	NA	0.0851813
LOC106374850	IPT7	adenylate isopentenyltransferase 7	NA	0.0983893
LOC106356241	IPT7	adenylate isopentenyltransferase 7	2.0998	0.220836
LOC106356242	IPT7	adenylate isopentenyltransferase 7	0.495775	0.879688
LOC106345617	IPT7	adenylate isopentenyltransferase 7	NA	1
LOC106379815	IPT8	adenylate isopentenyltransferase 8	-0.758822	0.00520792
LOC106395535	IPT8	adenylate isopentenyltransferase 8	NA	0.342669
LOC106444096	IPT8	adenylate isopentenyltransferase 8	NA	0.468571
LOC106377813	IPT8	adenylate isopentenyltransferase 8	NA	0.627925
LOC106370918	IPT8	adenylate isopentenyltransferase 8	0.123388	0.9934
LOC106386723	IPT9	tRNA dimethylallyltransferase 9-like	0.633028	0.0317154
LOC106434529	IPT9	tRNA dimethylallyltransferase 9-like	0.552696	0.0654092
LOC106380719	IPT9	tRNA dimethylallyltransferase 9-like	0.218445	0.363779
LOC106394869	AHP1	histidine-containing phosphotransfer protein 1	-1.59315	0.000137967
LOC106379214	AHP1	histidine-containing phosphotransfer protein 1-like	-0.481196	0.171957
LOC106399414	AHP2	histidine-containing phosphotransfer protein 2-like	-0.507889	0.0640324
LOC106410262	AHP2	histidine-containing phosphotransfer protein 2	-0.0816422	0.465587
LOC106365846	AHP2	histidine-containing phosphotransfer protein 2-like	-0.0948268	0.51085
LOC106349118	AHP2	histidine-containing phosphotransfer protein 2	0.982506	0.00126947
LOC106445952	AHP3	histidine-containing phosphotransfer protein 3-like	-0.0658182	0.531186
LOC106444048	AHP4	histidine-containing phosphotransfer protein 4-like	-5.02375	0.000172806
LOC106387001	AHP6	histidine-containing phosphotransfer protein 6	-2.19448	0.516945
LOC106356886	AHP6	histidine-containing phosphotransfer protein 6-like	1.46362	0.575235
LOC106351471	AHP6	histidine-containing phosphotransfer protein 6	-1.11408	0.712817
LOC106451672	AHK1	histidine kinase 1-like	-1.54393	4.27695e-09
LOC106358089	AHK3	histidine kinase 3-like	-0.0230485	0.527046
LOC106408066	AHK4	histidine kinase 4-like	0.266241	0.618123
LOC106412560	AHK5	histidine kinase 5-like	NA	0.144163
LOC106386427	AHK5	histidine kinase 5-like	-0.246419	0.619464
LOC106383257	AHK5	histidine kinase 5	2.00424	0.0257735
LOC106361496	AHK5	histidine kinase 5-like	NA	0.121543
LOC106443070	AHK5	histidine kinase 5-like	NA	0.30133
LOC106372456	AHK5	histidine kinase 5	NA	0.479328
LOC106441411	AHK5	histidine kinase 5-like	NA	1
LOC106383348	AHK5	histidine kinase 5-like	NA	1
LOC106401571	ARR1	two-component response regulator ARR1-like	0.218865	0.299097
LOC106358153	ARR1	two-component response regulator ARR1-like	0.487118	0.0747834
LOC106356389	ARR1	two-component response regulator ARR1-like	0.172508	0.761938
LOC106452072	ARR1	two-component response regulator ARR1-like	0.390801	0.0264645
LOC106376222	ARR2	two-component response regulator ARR2	0.268883	0.249183
LOC106440308	ARR2	two-component response regulator ARR2-like	0.982059	0.00216043
LOC106360849	ARR2	two-component response regulator ARR2-like	0.119681	0.712516
LOC106454297	ARR11	two-component response regulator ARR11-like	-0.732008	0.00285904
LOC106446689	ARR12	two-component response regulator ARR12-like	-0.222979	0.304058
LOC106417752	ARR3	two-component response regulator ARR3	-1.54039	0.0212227
LOC106346524	ARR4	two-component response regulator ARR4-like	0.0080857	0.839472
LOC106362416	ARR4	two-component response regulator ARR4-like	0.226816	0.451533
LOC106350370	ARR4	two-component response regulator ARR4-like	1.12944	4.38674e-08
LOC106350402	ARR4	two-component response regulator ARR4-like	0.628504	0.00324048
LOC106453100	ARR4	two-component response regulator ARR4-like	0.0993799	0.883417
LOC106346197	ARR4	two-component response regulator ARR4-like	0.0657496	0.96728
LOC106408933	ARR5	two-component response regulator ARR5	-0.34833	0.126156
LOC106362751	ARR5	two-component response regulator ARR5	-0.0250868	0.80444
LOC106399484	ARR5	two-component response regulator ARR5-like	-0.332362	0.808457
LOC106449169	ARR5	two-component response regulator ARR5-like	NA	1
LOC106445259	ARR5	two-component response regulator ARR5-like	NA	1
LOC106347864	ARR6	two-component response regulator ARR6	-0.125481	0.631379
LOC106401000	ARR7	two-component response regulator ARR7-like	0.654235	0.0374978
LOC106361968	ARR7	two-component response regulator ARR7-like	0.594772	0.0681656
LOC106352789	ARR8	two-component response regulator ARR8-like	-1.07605	0.0929829
LOC106454513	ARR8	two-component response regulator ARR8-like	-0.439767	0.179504
LOC106394725	ARR8	two-component response regulator ARR8-like	-0.436068	0.18655
LOC106394812	ARR8	two-component response regulator ARR8-like	0.871387	0.335428
LOC106443560	ARR8	two-component response regulator ARR8-like	-0.310817	0.406456
LOC106449149	ARR9	two-component response regulator ARR9-like	-0.0941506	0.628868
LOC106399318	ARR9	two-component response regulator ARR9-like	0.150575	0.702273
LOC106445911	ARR9	two-component response regulator ARR9-like	0.0840761	0.922994
LOC106356854	ARR9	two-component response regulator ARR9-like	0.083905	0.933265
LOC106399966	ARR9	two-component response regulator ARR9-like	NA	1
LOC106385213	ARR15	two-component response regulator ARR15-like	NA	1
LOC106385426	ARR16	two-component response regulator ARR16-like	1.38077	8.21546e-07
LOC106400332	ARR17	two-component response regulator ARR17-like	NA	0.0623233
LOC106449204	ARR17	two-component response regulator ARR17-like	NA	0.479328
LOC106417794	ARR18	two-component response regulator ARR18	NA	0.627925
LOC106407774	ARR18	two-component response regulator ARR18-like	NA	0.627925
LOC106449592	ARR21	putative two-component response regulator ARR21	NA	1

## Sheet: 30 DAG
Supplemental Data 6. The expression of CK signaling-related genes in the SAMs of ms mutant compared with WT at different DAG.
The highlight gene means this gene was differentially expressed between the ms mutant and WT (p value < 0.05, and |log2(fold change) | ≥ 1).
Gene_number	Gene_name	Description	log2(fc)	p-value
LOC106420240	IPT1	adenylate isopentenyltransferase 1	-1.7187	0.241024
LOC106357100	IPT1	adenylate isopentenyltransferase 1	NA	0.461095
LOC106357101	IPT1	adenylate isopentenyltransferase 1	NA	0.461095
LOC106395095	IPT1	adenylate isopentenyltransferase 1	-1.11758	0.476423
LOC106446741	IPT2	tRNA dimethylallyltransferase 2-like	0.10806	0.713243
LOC106365430	IPT3	adenylate isopentenyltransferase 3	-1.02559	0.0480834
LOC106374178	IPT3	adenylate isopentenyltransferase 3	-0.639612	0.271414
LOC106413713	IPT3	adenylate isopentenyltransferase 3	0.0760818	0.91372
LOC106385487	IPT5	adenylate isopentenyltransferase 5	0.142713	0.760406
LOC106370472	IPT5	adenylate isopentenyltransferase 5	-0.0255803	0.98395
LOC106356241	IPT7	adenylate isopentenyltransferase 7	-0.708269	0.377859
LOC106345617	IPT7	adenylate isopentenyltransferase 7	1.36966	0.422168
LOC106356242	IPT7	adenylate isopentenyltransferase 7	-0.612918	0.463265
LOC106374850	IPT7	adenylate isopentenyltransferase 7	-0.717689	0.586356
LOC106355091	IPT7	adenylate isopentenyltransferase 7	-0.222001	0.782447
LOC106379815	IPT8	adenylate isopentenyltransferase 8	-1.37135	0.000180049
LOC106370918	IPT8	adenylate isopentenyltransferase 8	-2.00691	0.287947
LOC106395535	IPT8	adenylate isopentenyltransferase 8	NA	1
LOC106444096	IPT8	adenylate isopentenyltransferase 8	NA	1
LOC106377813	IPT8	adenylate isopentenyltransferase 8	NA	1
LOC106434529	IPT9	tRNA dimethylallyltransferase 9-like	0.412254	0.049908
LOC106386723	IPT9	tRNA dimethylallyltransferase 9-like	-0.215526	0.344296
LOC106380719	IPT9	tRNA dimethylallyltransferase 9-like	-0.12401	0.475619
LOC106394869	AHP1	histidine-containing phosphotransfer protein 1	1.05501	0.0100916
LOC106379214	AHP1	histidine-containing phosphotransfer protein 1-like	0.780275	0.0299195
LOC106399414	AHP2	histidine-containing phosphotransfer protein 2-like	0.501019	0.0507915
LOC106365846	AHP2	histidine-containing phosphotransfer protein 2-like	-0.427767	0.173222
LOC106349118	AHP2	histidine-containing phosphotransfer protein 2	-0.206946	0.516127
LOC106410262	AHP2	histidine-containing phosphotransfer protein 2	0.0670805	0.777061
LOC106445952	AHP3	histidine-containing phosphotransfer protein 3-like	0.466014	0.00567472
LOC106444048	AHP4	histidine-containing phosphotransfer protein 4-like	-0.241994	0.502747
LOC106351471	AHP6	histidine-containing phosphotransfer protein 6	NA	0.00586839
LOC106387001	AHP6	histidine-containing phosphotransfer protein 6	NA	0.0265578
LOC106356886	AHP6	histidine-containing phosphotransfer protein 6-like	-2.45545	0.13912
LOC106451672	AHK1	histidine kinase 1-like	-0.346269	0.114128
LOC106358089	AHK3	histidine kinase 3-like	-0.00462485	0.909617
LOC106408066	AHK4	histidine kinase 4-like	-0.824036	0.0257297
LOC106361496	AHK5	histidine kinase 5-like	NA	0.158081
LOC106412560	AHK5	histidine kinase 5-like	1.58207	0.341019
LOC106386427	AHK5	histidine kinase 5-like	1.40142	0.0126407
LOC106372456	AHK5	histidine kinase 5	NA	0.4198
LOC106443070	AHK5	histidine kinase 5-like	NA	0.477622
LOC106383257	AHK5	histidine kinase 5	0.445666	0.628728
LOC106441411	AHK5	histidine kinase 5-like	NA	1
LOC106383348	AHK5	histidine kinase 5-like	NA	1
LOC106401571	ARR1	two-component response regulator ARR1-like	-0.2217	0.185353
LOC106358153	ARR1	two-component response regulator ARR1-like	-0.265407	0.156873
LOC106356389	ARR1	two-component response regulator ARR1-like	-0.185585	0.528024
LOC106452072	ARR1	two-component response regulator ARR1-like	0.0741892	0.76793
LOC106440308	ARR2	two-component response regulator ARR2-like	-0.785328	0.100955
LOC106360849	ARR2	two-component response regulator ARR2-like	0.182001	0.341887
LOC106376222	ARR2	two-component response regulator ARR2	-0.0410296	0.587984
LOC106454297	ARR11	two-component response regulator ARR11-like	-0.0700323	0.657513
LOC106446689	ARR12	two-component response regulator ARR12-like	0.305247	0.165965
LOC106417752	ARR3	two-component response regulator ARR3	-1.1164	0.176121
LOC106453100	ARR4	two-component response regulator ARR4-like	-1.91309	9.39946e-05
LOC106362416	ARR4	two-component response regulator ARR4-like	-1.20104	0.00290476
LOC106346524	ARR4	two-component response regulator ARR4-like	-0.361468	0.0692769
LOC106350402	ARR4	two-component response regulator ARR4-like	0.221717	0.470728
LOC106350370	ARR4	two-component response regulator ARR4-like	-0.169406	0.554175
LOC106346197	ARR4	two-component response regulator ARR4-like	-0.976339	0.0164695
LOC106408933	ARR5	two-component response regulator ARR5	-1.36325	0.000939732
LOC106362751	ARR5	two-component response regulator ARR5	-1.16156	0.00238867
LOC106399484	ARR5	two-component response regulator ARR5-like	NA	0.063196
LOC106449169	ARR5	two-component response regulator ARR5-like	NA	0.469613
LOC106445259	ARR5	two-component response regulator ARR5-like	-0.54676	0.894282
LOC106347864	ARR6	two-component response regulator ARR6	-0.923321	0.00342358
LOC106361968	ARR7	two-component response regulator ARR7-like	-1.32485	0.0007312
LOC106401000	ARR7	two-component response regulator ARR7-like	-1.97429	0.00349507
LOC106352789	ARR8	two-component response regulator ARR8-like	-0.742135	0.166321
LOC106394725	ARR8	two-component response regulator ARR8-like	-0.393088	0.26943
LOC106454513	ARR8	two-component response regulator ARR8-like	0.280208	0.594287
LOC106394812	ARR8	two-component response regulator ARR8-like	-0.868217	0.685795
LOC106443560	ARR8	two-component response regulator ARR8-like	-0.102251	0.715608
LOC106399318	ARR9	two-component response regulator ARR9-like	-0.961581	0.00239222
LOC106356854	ARR9	two-component response regulator ARR9-like	0.124704	0.744465
LOC106445911	ARR9	two-component response regulator ARR9-like	0.0983412	0.786369
LOC106449149	ARR9	two-component response regulator ARR9-like	-1.4246	0.000177623
LOC106399966	ARR9	two-component response regulator ARR9-like	NA	1
LOC106385213	ARR15	two-component response regulator ARR15-like	NA	1
LOC106385426	ARR16	two-component response regulator ARR16-like	-0.577531	0.172911
LOC106449204	ARR17	two-component response regulator ARR17-like	1.90292	0.348347
LOC106400332	ARR17	two-component response regulator ARR17-like	0.400891	0.780586
LOC106417794	ARR18	two-component response regulator ARR18	NA	1
LOC106407774	ARR18	two-component response regulator ARR18-like	NA	1
LOC106449592	ARR21	putative two-component response regulator ARR21	NA	0.538335

## Sheet: 35 DAG
Supplemental Data 6. The expression of CK signaling-related genes in the SAMs of ms mutant compared with WT at different DAG.
The highlight gene means this gene was differentially expressed between the ms mutant and WT (p value < 0.05, and |log2(fold change) | ≥ 1).
Gene_number	Gene_name	Description	log2(fc)	p-value
LOC106395095	IPT1	adenylate isopentenyltransferase 1	-4.07767	0.0712657
LOC106420240	IPT1	adenylate isopentenyltransferase 1	-1.71068	0.501249
LOC106357100	IPT1	adenylate isopentenyltransferase 1	NA	1
LOC106357101	IPT1	adenylate isopentenyltransferase 1	NA	1
LOC106446741	IPT2	tRNA dimethylallyltransferase 2-like	-0.00125658	0.915513
LOC106365430	IPT3	adenylate isopentenyltransferase 3	1.92011	0.00315786
LOC106374178	IPT3	adenylate isopentenyltransferase 3	0.425012	0.52573
LOC106413713	IPT3	adenylate isopentenyltransferase 3	-0.0376807	0.957685
LOC106370472	IPT5	adenylate isopentenyltransferase 5	0.351118	0.557695
LOC106385487	IPT5	adenylate isopentenyltransferase 5	-0.205739	0.890052
LOC106356242	IPT7	adenylate isopentenyltransferase 7	1.18405	0.256987
LOC106356241	IPT7	adenylate isopentenyltransferase 7	0.741908	0.340337
LOC106355091	IPT7	adenylate isopentenyltransferase 7	0.673714	0.584149
LOC106374850	IPT7	adenylate isopentenyltransferase 7	0.823291	0.681039
LOC106345617	IPT7	adenylate isopentenyltransferase 7	0.862843	0.683011
LOC106379815	IPT8	adenylate isopentenyltransferase 8	-1.3806	0.0409653
LOC106370918	IPT8	adenylate isopentenyltransferase 8	-0.700928	0.70243
LOC106395535	IPT8	adenylate isopentenyltransferase 8	NA	1
LOC106444096	IPT8	adenylate isopentenyltransferase 8	NA	1
LOC106377813	IPT8	adenylate isopentenyltransferase 8	NA	1
LOC106380719	IPT9	tRNA dimethylallyltransferase 9-like	-0.530119	0.0577772
LOC106386723	IPT9	tRNA dimethylallyltransferase 9-like	0.173948	0.362512
LOC106434529	IPT9	tRNA dimethylallyltransferase 9-like	-0.0225037	0.91486
LOC106394869	AHP1	histidine-containing phosphotransfer protein 1	1.031	0.00705945
LOC106379214	AHP1	histidine-containing phosphotransfer protein 1-like	1.21052	0.00837857
LOC106399414	AHP2	histidine-containing phosphotransfer protein 2-like	-0.448088	0.202265
LOC106365846	AHP2	histidine-containing phosphotransfer protein 2-like	-0.271142	0.476697
LOC106410262	AHP2	histidine-containing phosphotransfer protein 2	0.11102	0.566908
LOC106349118	AHP2	histidine-containing phosphotransfer protein 2	-0.142955	0.806854
LOC106445952	AHP3	histidine-containing phosphotransfer protein 3-like	0.393073	0.00771171
LOC106444048	AHP4	histidine-containing phosphotransfer protein 4-like	-1.13212	0.383259
LOC106356886	AHP6	histidine-containing phosphotransfer protein 6-like	-0.777447	0.447651
LOC106351471	AHP6	histidine-containing phosphotransfer protein 6	-0.468304	0.830831
LOC106387001	AHP6	histidine-containing phosphotransfer protein 6	-0.624213	0.830831
LOC106451672	AHK1	histidine kinase 1-like	0.53689	0.114336
LOC106358089	AHK3	histidine kinase 3-like	-0.0302286	0.901163
LOC106408066	AHK4	histidine kinase 4-like	1.10654	0.0518482
LOC106412560	AHK5	histidine kinase 5-like	2.6887	0.0780124
LOC106386427	AHK5	histidine kinase 5-like	-1.14334	0.104751
LOC106383257	AHK5	histidine kinase 5	1.65133	0.159267
LOC106441411	AHK5	histidine kinase 5-like	NA	0.306935
LOC106443070	AHK5	histidine kinase 5-like	NA	0.32827
LOC106372456	AHK5	histidine kinase 5	NA	0.40951
LOC106383348	AHK5	histidine kinase 5-like	NA	1
LOC106361496	AHK5	histidine kinase 5-like	NA	1
LOC106401571	ARR1	two-component response regulator ARR1-like	0.330891	0.0468462
LOC106358153	ARR1	two-component response regulator ARR1-like	0.50559	0.0590846
LOC106356389	ARR1	two-component response regulator ARR1-like	0.50455	0.0846602
LOC106452072	ARR1	two-component response regulator ARR1-like	0.0351733	0.627516
LOC106376222	ARR2	two-component response regulator ARR2	-0.223737	0.307327
LOC106440308	ARR2	two-component response regulator ARR2-like	-0.239936	0.754895
LOC106360849	ARR2	two-component response regulator ARR2-like	-0.101037	0.78201
LOC106454297	ARR11	two-component response regulator ARR11-like	-0.0208376	0.901733
LOC106446689	ARR12	two-component response regulator ARR12-like	-0.0186685	0.93438
LOC106417752	ARR3	two-component response regulator ARR3	3.1303	0.00530373
LOC106453100	ARR4	two-component response regulator ARR4-like	1.20058	0.00235096
LOC106362416	ARR4	two-component response regulator ARR4-like	1.2485	0.00359198
LOC106350370	ARR4	two-component response regulator ARR4-like	0.952563	0.0102802
LOC106350402	ARR4	two-component response regulator ARR4-like	0.766811	0.0502449
LOC106346524	ARR4	two-component response regulator ARR4-like	0.704867	0.0575373
LOC106346197	ARR4	two-component response regulator ARR4-like	0.757555	0.144436
LOC106362751	ARR5	two-component response regulator ARR5	1.55597	2.55574e-08
LOC106408933	ARR5	two-component response regulator ARR5	0.968384	0.0457139
LOC106399484	ARR5	two-component response regulator ARR5-like	NA	0.481705
LOC106445259	ARR5	two-component response regulator ARR5-like	NA	0.551113
LOC106449169	ARR5	two-component response regulator ARR5-like	NA	1
LOC106347864	ARR6	two-component response regulator ARR6	1.00013	3.11045e-05
LOC106401000	ARR7	two-component response regulator ARR7-like	1.943	0.000133603
LOC106361968	ARR7	two-component response regulator ARR7-like	1.18789	0.000327988
LOC106352789	ARR8	two-component response regulator ARR8-like	1.07758	0.118272
LOC106394812	ARR8	two-component response regulator ARR8-like	1.08921	0.13008
LOC106443560	ARR8	two-component response regulator ARR8-like	0.664307	0.163184
LOC106454513	ARR8	two-component response regulator ARR8-like	0.48727	0.397587
LOC106394725	ARR8	two-component response regulator ARR8-like	-0.0249557	0.996003
LOC106399318	ARR9	two-component response regulator ARR9-like	0.603684	0.0170262
LOC106445911	ARR9	two-component response regulator ARR9-like	0.643404	0.10136
LOC106356854	ARR9	two-component response regulator ARR9-like	0.550559	0.155202
LOC106449149	ARR9	two-component response regulator ARR9-like	0.188935	0.493166
LOC106399966	ARR9	two-component response regulator ARR9-like	NA	1
LOC106385213	ARR15	two-component response regulator ARR15-like	NA	0.527045
LOC106385426	ARR16	two-component response regulator ARR16-like	1.67753	0.0137283
LOC106400332	ARR17	two-component response regulator ARR17-like	4.28886	0.000970004
LOC106449204	ARR17	two-component response regulator ARR17-like	3.97026	0.126128
LOC106407774	ARR18	two-component response regulator ARR18-like	NA	0.551113
LOC106417794	ARR18	two-component response regulator ARR18	NA	1
LOC106449592	ARR21	putative two-component response regulator ARR21	NA	1
