# Supplementary material for: Transcriptomic Profiling of Shoot Apical Meristem Aberrations in the Multi-Main-Stem Mutant (ms) of Brassica napus L
Source: Genes (Basel). 2023 Jul 3;14(7):1396. doi: 10.3390/genes14071396 (PMC10378962; doi:10.3390/genes14071396)
Supplement: Supplementary file 1 [file genes-14-01396-s001.zip › Table S7.xls]

## Sheet: primers
Supplemental Data 7. The primers used for RT-qPCR.
Gene ID	Gene name	Forward primer	Reversed primer
LOC106415860	CKX6	CCTCATTCACAGCTCACGGT	GCAAGCCCGTACTTTAGGGT
LOC106384861	CKX7-1	TGAACTGCGTGAAGCCTCTT	CCCGCCGGGTAAATAACCAA
LOC106406751	CKX7-2	GTCGACAAGGACCGCTTTGA	GGCAAATCCACCTCGAACCT
LOC106365552	CKX7-3	TCTTTTGATGGCGTCTCCGA	CTTCACGCAGTTCATGCCAC
LOC106384114	LOG7	ACAAGGATCTGAGAATCCCGTC	ACGTACCATACCCACCAGGA
LOC106440364	LOG8	TCAAGGAGCCCTATTGAAAATCTTTTGCC	TTAAGAATCTCCAGCCAGTTGCTCAAC
BnACTIN7	actin7	CCCTGGAATTGCTGACCGTA	TGGAAAGTGCTGAGGGATGC
